# Supplementary material for: The measles epidemic trend over the past 30 years in a central district in Shanghai, China
Source: PLoS One. 2017 Jun 22;12(6):e0179470. doi: 10.1371/journal.pone.0179470 (PMC5480882; doi:10.1371/journal.pone.0179470)
Supplement: S1 Table — Information of measles cases during 1984–2015 in Jing’an District, Shanghai. (XLSX) [file pone.0179470.s001.xlsx]

## Sheet: Sheet1
Code	Address	Gender	Age(Y)	Year of onset	Vaccination History	Migrants	Type of case
Case 1	*****	2	15.833	1984	9	2	laboratory
Case 2	*****	2	10.7762	1984	9	2	laboratory
Case 3	*****	2	1.56331	1984	9	2	laboratory
Case 4	*****	2	1.64271	1984	9	2	laboratory
Case 5	*****	1	0.588638	1984	9	2	laboratory
Case 6	*****	1	0.689938	1984	9	2	laboratory
Case 7	*****	2	19.7864	1985	9	2	laboratory
Case 8	*****	1	17.473	1985	9	2	laboratory
Case 9	*****	2	1.63723	1985	1	2	laboratory
Case 10	*****	2	1.80972	1985	1	2	laboratory
Case 11	*****	2	0.673511	1985	0	2	laboratory
Case 12	*****	1	0.824093	1985	0	2	laboratory
Case 13	*****	1	9.3963	1986	1	2	laboratory
Case 14	*****	2	8.61054	1986	1	2	clinical
Case 15	*****	2	8.28474	1986	1	2	clinical
Case 16	*****	2	4.17796	1986	1	2	laboratory
Case 17	*****	1	0.572211	1986	0	2	clinical
Case 18	*****	1	0.873374	1986	0	2	clinical
Case 19	*****	1	5.45927	1990	2	2	laboratory
Case 20	*****	1	20.7666	1992	2	2	laboratory
Case 21	*****	2	20.0602	1993	9	1	clinical
Case 22	*****	2	16.449	1995	9	1	laboratory
Case 23	*****	1	33.1006	1996	9	2	laboratory
Case 24	*****	1	2.67762	1998	1	2	clinical
Case 25	*****	1	0.563997	1999	0	1	laboratory
Case 26	*****	1	28.7885	2000	9	2	laboratory
Case 27	*****	1	6.77344	2000	9	1	laboratory
Case 28	*****	1	2.48871	2000	9	1	laboratory
Case 29	*****	1	1.82888	2000	1	1	laboratory
Case 30	*****	2	34.5133	2001	9	2	laboratory
Case 31	*****	2	29.5688	2001	9	1	laboratory
Case 32	*****	2	4.62971	2001	9	1	laboratory
Case 33	*****	1	4.76386	2001	9	1	laboratory
Case 34	*****	1	0.501027	2001	0	1	laboratory
Case 35	*****	2	0.580424	2001	0	2	laboratory
Case 36	*****	2	0.238193	2001	0	1	laboratory
Case 37	*****	1	34.3381	2002	9	2	laboratory
Case 38	*****	2	29.7933	2002	9	2	laboratory
Case 39	*****	1	12.0246	2002	0	1	laboratory
Case 40	*****	1	9.84531	2002	9	2	laboratory
Case 41	*****	2	6.88296	2002	0	1	laboratory
Case 42	*****	1	0.77755	2002	1	1	laboratory
Case 43	*****	1	1.02122	2002	0	1	laboratory
Case 44	*****	1	1.06502	2002	0	1	laboratory
Case 45	*****	2	0.887064	2002	0	1	laboratory
Case 46	*****	1	27.3812	2004	9	2	laboratory
Case 47	*****	1	8.61602	2004	9	1	laboratory
Case 48	*****	1	0.678987	2004	9	1	laboratory
Case 49	*****	1	0.747433	2004	9	1	clinical
Case 50	*****	1	0.676249	2004	1	2	clinical
Case 51	*****	2	44.0082	2005	9	2	laboratory
Case 52	*****	1	39.3785	2005	9	2	laboratory
Case 53	*****	1	30.8282	2005	9	1	laboratory
Case 54	*****	1	27.8631	2005	9	1	laboratory
Case 55	*****	1	20.5722	2005	9	1	laboratory
Case 56	*****	2	20.5311	2005	9	1	laboratory
Case 57	*****	2	19.6112	2005	9	1	laboratory
Case 58	*****	1	19.8357	2005	9	1	laboratory
Case 59	*****	1	46.6338	2006	9	2	laboratory
Case 60	*****	1	44.8022	2006	9	2	laboratory
Case 61	*****	1	43.4935	2006	9	1	laboratory
Case 62	*****	1	23.5674	2006	9	1	laboratory
Case 63	*****	1	4.61602	2006	9	1	laboratory
Case 64	*****	1	0.665298	2006	9	2	laboratory
Case 65	*****	1	0.774812	2006	9	1	laboratory
Case 66	*****	1	17.5441	2007	9	1	laboratory
Case 67	*****	2	0.503765	2007	9	1	laboratory
Case 68	*****	2	0.574949	2007	9	1	laboratory
Case 69	*****	2	0.692676	2007	9	1	laboratory
Case 70	*****	2	46.1684	2008	9	2	laboratory
Case 71	*****	2	31.3703	2008	9	2	laboratory
Case 72	*****	1	23.7344	2008	9	1	laboratory
Case 73	*****	2	23.0445	2008	9	1	laboratory
Case 74	*****	2	19.6057	2008	9	1	laboratory
Case 75	*****	1	17.744	2008	2	2	laboratory
Case 76	*****	2	1.11978	2008	9	1	laboratory
Case 77	*****	1	39.9945	2009	9	2	laboratory
Case 78	*****	2	21.9767	2009	9	1	laboratory
Case 79	*****	2	0.651608	2009	0	2	laboratory
Case 80	*****	2	40.7009	2010	9	2	laboratory
Case 81	*****	1	0.958248	2011	0	1	laboratory
Case 82	*****	1	42.1109	2012	9	2	laboratory
Case 83	*****	2	31.7645	2012	2	1	laboratory
Case 84	*****	1	24.9117	2012	2	1	laboratory
Case 85	*****	1	18.9979	2012	9	1	laboratory
Case 86	*****	2	1.11978	2012	0	1	laboratory
Case 87	*****	2	49.3634	2013	9	1	laboratory
Case 88	*****	1	38.9459	2013	0	2	laboratory
Case 89	*****	1	39.039	2013	9	1	laboratory
Case 90	*****	2	34.5243	2013	0	1	laboratory
Case 91	*****	2	33.8617	2013	9	1	laboratory
Case 92	*****	2	34.0589	2013	9	1	laboratory
Case 93	*****	1	21.5277	2013	9	2	laboratory
Case 94	*****	2	0.462697	2013	0	1	laboratory
Case 95	*****	1	0.550308	2013	0	1	laboratory
Case 96	*****	1	0.648871	2013	0	2	laboratory
Case 97	*****	1	34.0945	2014	9	1	laboratory
Case 98	*****	2	25.8782	2014	9	1	laboratory
Case 99	*****	1	43.8275	2015	9	1	laboratory
Case 100	*****	2	42.1985	2015	9	2	laboratory
Case 101	*****	2	26.0972	2015	9	1	laboratory
Case 102	*****	2	5.05133	2015	0	1	laboratory
Case 103	*****	2	0.722793	2015	1	1	laboratory
