# Supplementary material for: The measles epidemic trend over the past 30 years in a central district in Shanghai, China
Source: PLoS One. 2017 Jun 22;12(6):e0179470. doi: 10.1371/journal.pone.0179470 (PMC5480882; doi:10.1371/journal.pone.0179470)
Supplement: S2 Table — The population number of local residents and migrants during 1984–2015 in Jing’an District, Shanghai. (XLSX) [file pone.0179470.s002.xlsx]

## Sheet: Sheet3
Year	Number of local residents	Number of migrants
1984	502136	20000
1985	495571	20000
1986	499579	20000
1987	494360	20000
1988	479240	20000
1989	473219	20000
1990	485945	20000
1991	454904	20000
1992	445307	20000
1993	439085	20000
1994	425154	20000
1995	414912	20000
1996	396959	20000
1997	384323	20000
1998	376355	20000
1999	372069	20000
2000	364514	46400
2001	353593	42500
2002	340792	42500
2003	326551	42500
2004	318528	42500
2005	313184	32600
2006	309819	34700
2007	309753	29100
2008	309945	34600
2009	309217	30500
2010	306733	57300
2011	303665	52800
2012	301622	60700
2013	298569	60300
2014	294635	58900
2015	294635	58900
